# Supplementary material for: tRNA epitranscriptome determines pathogenicity of the opportunistic pathogen Pseudomonas aeruginosa
Source: Proc Natl Acad Sci U S A. 2024 Mar 7;121(11):e2312874121. doi: 10.1073/pnas.2312874121 (PMC10945773; doi:10.1073/pnas.2312874121)
Supplement: Supplementary file 2 — Dataset S01 (XLSX) [file pnas.2312874121.sd01.xlsx]

## Sheet: Dataset
PA14_ID	gene_name	PseudoCAP	Mean.log2.ratio.gidA.ladS	FDR	PseudoCAP_selection
PA14_00020	dnaN	DNAetc	-0.585037	0.012177	NA
PA14_00080	-	Hypoth	-3.15804	0.00863098	NA
PA14_00090	glyS	TranslEtc	0.354694	0.0209412	TranslEtc
PA14_00170	trkA	SmallTrans	-0.323956	0.0350505	SmallTrans
PA14_00190	fmt	TranslEtc	-1.08052	0.0104213	TranslEtc
PA14_00210	-	Putative	-0.831873	0.0200053	NA
PA14_00250	qor	EnergMb	-1.77086	0.00614418	NA
PA14_00440	trpA	AAsynth	-0.860136	0.0047587	NA
PA14_00450	trpB	AAsynth	-0.332872	0.0108631	NA
PA14_00470	-	Hypoth	-1.87017	0.0152225	NA
PA14_00570	-	CellEnv	1.99694	0.00794631	NA
PA14_00690	-	Putative	-1.82846	0.0114513	NA
PA14_00820	-	Hypoth	-0.356629	0.0384985	NA
PA14_00910	-	Hypoth	-0.690822	0.0237838	NA
PA14_01010	-	Hypoth	-0.898139	0.00789411	NA
PA14_01020	-	Hypoth	-1.13063	0.00826334	NA
PA14_01100	clpB	TranslEtc	-1.28026	0.0105574	TranslEtc
PA14_01290	coxB	EnergMb	-1.97949	0.0061697	NA
PA14_01390	-	EnergMb	-1.493	0.00683507	NA
PA14_01440	-	Cofactor	-1.95147	0.0216573	Cofactor
PA14_01490	-	Putative	-2.5959	0.0497502	NA
PA14_01540	-	Hypoth	0.826719	0.0109734	NA
PA14_01600	mmsA	EnergMb	0.400339	0.0120013	NA
PA14_01710	ahpC	AdptProt	-1.35536	0.0047587	NA
PA14_01720	ahpF	AdptProt	0.455275	0.0135776	NA
PA14_01730	-	Hypoth	-1.39696	0.0310952	NA
PA14_01760	nuh	NuclSynth	-0.777308	0.00605597	NA
PA14_01970	-	SmallTrans	-0.571996	0.0108631	SmallTrans
PA14_02060	-	Membrane	1.25642	0.00794631	NA
PA14_02220	-	Chemotax	-4.46083	0.00605597	Chemotax
PA14_02270	-	Chemotax	-2.0689	0.00599159	Chemotax
PA14_02450	-	Hypoth	-0.954656	0.0061697	NA
PA14_02470	pntB	EnergMb	-0.83041	0.0253162	NA
PA14_02750	-	TRs	0.37638	0.0150926	NA
PA14_02840	pcaD	CCatab	-2.13187	0.00605597	CCatab
PA14_03050	pobA	CCatab	-0.809749	0.0214765	CCatab
PA14_03270	-	Hypoth	-0.753457	0.00789411	NA
PA14_03350	-	Hypoth	-1.02286	0.0105704	NA
PA14_03360	-	Hypoth	-1.07417	0.00826334	NA
PA14_03370	-	Hypoth	-0.343734	0.0491585	NA
PA14_03450	gabT	Hypoth	-0.563294	0.0338981	NA
PA14_03650	cysA	SmallTrans	-2.53893	0.00826334	SmallTrans
PA14_03700	sbp	SmallTrans	-4.53047	0.00855219	SmallTrans
PA14_03800	oprE	Membrane	-0.636302	0.0288585	NA
PA14_03860	-	AAsynth	-1.42108	0.00826334	NA
PA14_03880	spuB	AAsynth	-0.415341	0.0131827	NA
PA14_03920	spuD	SmallTrans	-2.15099	0.00768349	SmallTrans
PA14_03930	spuE	SmallTrans	-1.71417	0.0128615	SmallTrans
PA14_03940	spuF	SmallTrans	-0.621812	0.024589	SmallTrans
PA14_03980	-	CIM	0.601904	0.0211227	NA
PA14_04010	-	Hypoth	-1.91414	0.00599159	NA
PA14_04090	fliY	SmallTrans	-2.56598	0.00794631	SmallTrans
PA14_04110	serA	AAsynth	-0.900377	0.00999173	NA
PA14_04150	ycgM	CIM	-1.22529	0.00886455	NA
PA14_04160	-	TRs	1.06622	0.0306469	NA
PA14_04310	rpiA	EnergMb	-0.404422	0.00789411	NA
PA14_04410	ptsP	SmallTrans	-0.944378	0.00715548	SmallTrans
PA14_04510	-	Hypoth	-0.396569	0.0117698	NA
PA14_04630	ilvD	Cofactor	-0.310173	0.0124114	Cofactor
PA14_04650	pfpI	TranslEtc	-3.06927	0.00848603	TranslEtc
PA14_04780	-	EnergMb	-0.836094	0.02529	NA
PA14_04810	-	EnergMb	-2.19021	0.0061697	NA
PA14_04870	-	ProtExpo	-0.649282	0.0387922	NA
PA14_04910	ftsE	CellDiv	-0.377405	0.0146097	NA
PA14_04920	ftsX	CellDiv	-0.488281	0.0216624	NA
PA14_04980	thiG	Cofactor	0.285526	0.0179135	Cofactor
PA14_05130	-	Membrane	-0.376938	0.0218665	NA
PA14_05160	-	Putative	-0.346442	0.0258118	NA
PA14_05190	pilU	MotAtt	0.320952	0.0223171	NA
PA14_05220	-	AAsynth	-0.979678	0.0100758	NA
PA14_05250	pyrC	NuclSynth	-0.78592	0.0061697	NA
PA14_05260	pyrB	NuclSynth	-0.782752	0.0308115	NA
PA14_05310	gshB	Cofactor	-0.578417	0.0192715	Cofactor
PA14_05360	pilJ	Chemotax	-0.399998	0.0247076	Chemotax
PA14_05390	chpA	Chemotax	-0.753069	0.00686585	Chemotax
PA14_05510	yceI	Membrane	-1.8092	0.00683507	NA
PA14_05530	mexA	SmallTrans	-0.54979	0.0427608	SmallTrans
PA14_05540	mexB	SmallTrans	-0.56345	0.0136208	SmallTrans
PA14_05550	oprM	Membrane	-0.418632	0.00789411	NA
PA14_05590	metF	CIM	-1.37298	0.0105704	NA
PA14_05620	sahH	CIM	-1.43056	0.0112955	NA
PA14_05660	-	TRs	-0.857874	0.0114513	NA
PA14_05820	-	EnergMb	-0.771014	0.0327671	NA
PA14_05840	gcdH	FAPOL	-0.783798	0.0213889	NA
PA14_06000	clpA	TranslEtc	-2.99384	0.00736772	TranslEtc
PA14_06290	glcB	CIM	-1.07051	0.0061966	NA
PA14_06500	bioB	Cofactor	-1.10817	0.025947	Cofactor
PA14_06600	-	FAPOL	-0.422324	0.00682083	NA
PA14_06620	-	FAPOL	-1.06329	0.0127283	NA
PA14_06640	-	FAPOL	-0.329728	0.0108631	NA
PA14_06750	nirS	EnergMb	-0.930401	0.0169777	NA
PA14_06950	-	TRs	-0.710457	0.00683606	NA
PA14_06980	-	Putative	-0.471087	0.0248	NA
PA14_07090	metK	ABresist	-1.87171	0.00644943	NA
PA14_07130	tktA	CCatab	-0.295175	0.0205662	CCatab
PA14_07230	fda	CCatab	-0.278956	0.0344083	CCatab
PA14_07530	dnaG	DNAetc	1.506	0.0149012	NA
PA14_07650	ycgB	Hypoth	-3.49753	0.0047587	NA
PA14_07660	-	Hypoth	-3.22847	0.00386241	NA
PA14_07680	prkA	TwoComp	-2.76398	0.00618941	TwoComp
PA14_07810	-	Hypoth	-1.10248	0.00789411	NA
PA14_07870	-	SmallTrans	-1.48324	0.00793673	SmallTrans
PA14_08070	gpFI	PhaTraPla	-1.35433	0.0105704	NA
PA14_08360	trpC	AAsynth	-1.12658	0.00793673	NA
PA14_08400	-	Cofactor	-1.11023	0.0267204	Cofactor
PA14_08450	-	Membrane	-0.394221	0.0466388	NA
PA14_08460	-	Putative	-0.999748	0.00794631	NA
PA14_08695	secE	ProtExpo	0.89047	0.00901705	NA
PA14_08710	nusG	TranscRNA	0.471072	0.00817194	TranscRNA
PA14_08730	rplA	TranslEtc	0.804134	0.0131827	TranslEtc
PA14_08740	rplJ	TranslEtc	0.864089	0.00599806	TranslEtc
PA14_08760	rpoB	TranslEtc	0.471096	0.0202996	TranslEtc
PA14_08780	rpoC	TranscRNA	0.456982	0.0234309	TranscRNA
PA14_08810	rpsG	TranslEtc	0.881943	0.0105704	TranslEtc
PA14_08820	fusA1	TranscRNA	0.502838	0.0137724	TranscRNA
PA14_08850	rplC	TranslEtc	0.703419	0.0287128	TranslEtc
PA14_08860	rplD	TranslEtc	0.761793	0.0169083	TranslEtc
PA14_08870	rplW	TranslEtc	0.893793	0.00850639	TranslEtc
PA14_08880	rplB	TranslEtc	0.729445	0.0217056	TranslEtc
PA14_08900	rplV	TranslEtc	0.691334	0.0118907	TranslEtc
PA14_08910	rpsC	TranslEtc	0.801892	0.0061697	TranslEtc
PA14_08920	rplP	TranslEtc	0.69679	0.0114513	TranslEtc
PA14_08960	rplX	TranslEtc	0.681285	0.00757993	TranslEtc
PA14_08970	rplE	TranslEtc	1.25513	0.00653691	TranslEtc
PA14_08980	rpsN	TranslEtc	0.678821	0.013084	TranslEtc
PA14_09000	rplF	TranslEtc	0.772635	0.00875058	TranslEtc
PA14_09010	rplR	TranslEtc	0.755207	0.0109734	TranslEtc
PA14_09020	rpsE	TranslEtc	0.775783	0.00638254	TranslEtc
PA14_09040	rplO	TranslEtc	0.769257	0.025947	TranslEtc
PA14_09050	secY	ProtExpo	0.80802	0.0136208	NA
PA14_09080	rpsM	TranslEtc	0.880961	0.0305101	TranslEtc
PA14_09100	rpsD	TranslEtc	0.656255	0.00863445	TranslEtc
PA14_09115	rpoA	TranscRNA	0.294734	0.0095961	TranscRNA
PA14_09130	rplQ	TranslEtc	0.80917	0.00960981	TranslEtc
PA14_09150	katA	AdptProt	-3.10213	0.0061697	NA
PA14_09400	phzS	Putative	-1.11477	0.0274762	NA
PA14_09440	phzE1	Secreted	-2.56314	0.00789411	Secreted
PA14_09450	phzD1	Secreted	-2.20473	0.00794631	Secreted
PA14_09520	mexI	SmallTrans	-1.94244	0.0179967	SmallTrans
PA14_09530	mexH	SmallTrans	-2.28374	0.00855219	SmallTrans
PA14_09630	-	FAPOL	-1.1854	0.0061697	NA
PA14_09810	-	Hypoth	-1.3251	0.00793673	NA
PA14_09820	-	AAsynth	-1.05639	0.0216094	NA
PA14_10040	-	CCatab	-0.393527	0.0368855	CCatab
PA14_10770	-	TwoComp	-2.04936	0.0061697	TwoComp
PA14_10790	ampC	AdptProt	-1.11328	0.0171078	NA
PA14_11270	oprG	Membrane	-0.814774	0.0142161	NA
PA14_11320	-	Hypoth	-2.86303	0.0102912	NA
PA14_11890	-	Hypoth	-1.55158	0.00794631	NA
PA14_12090	-	Hypoth	1.01989	0.0111337	NA
PA14_12200	holA	DNAetc	0.471461	0.0293204	NA
PA14_12230	leuS	TranslEtc	0.344641	0.0111425	TranslEtc
PA14_12350	orf2	Hypoth	0.345815	0.00762722	NA
PA14_12450	-	FAPOL	-3.71733	0.00199502	NA
PA14_12760	-	TranscRNA	0.307385	0.0142597	TranscRNA
PA14_13010	-	Hypoth	-4.43461	0.00644943	NA
PA14_13030	cioA	EnergMb	-2.65513	0.00811182	NA
PA14_13090	-	FAPOL	0.346965	0.0470243	NA
PA14_13110	-	FAPOL	-0.957458	0.0140021	NA
PA14_13140	-	Hypoth	-0.773032	0.0141531	NA
PA14_13190	-	Hypoth	-4.07559	0.00605597	NA
PA14_13580	-	SmallTrans	-1.43836	0.0047587	SmallTrans
PA14_13990	-	SmallTrans	-2.03791	0.00903205	SmallTrans
PA14_14100	yhdW	SmallTrans	-2.10619	0.0047587	SmallTrans
PA14_14230	-	ProtExpo	-1.184	0.010389	NA
PA14_14370	-	SmallTrans	0.535422	0.0387922	SmallTrans
PA14_14390	-	SmallTrans	-1.5224	0.011317	SmallTrans
PA14_14600	tgt	TranslEtc	1.18554	0.0061697	TranslEtc
PA14_14630	secD	ProtExpo	0.669697	0.00785006	NA
PA14_14660	ycfJ	ProtExpo	-0.452692	0.0142067	NA
PA14_14680	suhB	Hypoth	0.920742	0.0070027	NA
PA14_14730	iscS	AAsynth	-0.460494	0.0223107	NA
PA14_14830	-	EnergMb	0.432435	0.0316153	NA
PA14_14990	mocA	EnergMb	-1.83426	0.00910449	NA
PA14_15030	leuA	AAsynth	-0.410799	0.00903205	NA
PA14_15340	guaA	NuclSynth	0.264041	0.0117898	NA
PA14_15350	-	PhaTraPla	-3.14327	0.0251796	NA
PA14_15580	-	Putative	-3.77019	0.0161429	NA
PA14_15590	-	Hypoth	-3.10768	0.00793673	NA
PA14_15610	-	Hypoth	-2.72558	0.0284603	NA
PA14_15720	yfhD	SmallTrans	-0.412215	0.0195656	SmallTrans
PA14_15960	ffh	ProtExpo	0.819524	0.0061966	NA
PA14_16000	rplS	TranscRNA	1.01934	0.0131577	TranscRNA
PA14_16020	-	Hypoth	-1.09257	0.0171354	NA
PA14_16070	hom	AAsynth	0.364796	0.0435181	NA
PA14_16090	thrC	AAsynth	0.617397	0.0142188	NA
PA14_16150	-	TranscRNA	-0.30877	0.0238773	TranscRNA
PA14_16180	-	Hypoth	1.54947	0.0191911	NA
PA14_16190	-	Hypoth	-1.26216	0.0287128	NA
PA14_16250	lasB	AAsynth	-0.343286	0.0446866	NA
PA14_16260	-	EnergMb	-2.68814	0.00386241	NA
PA14_16330	-	Hypoth	1.22735	0.00386241	NA
PA14_16370	-	Membrane	-2.96763	0.00599159	NA
PA14_16430	wspA	MotAtt	-0.775573	0.0191598	NA
PA14_16510	-	TranslEtc	0.368196	0.0136409	TranslEtc
PA14_16530	lysS	TranslEtc	0.404834	0.00694442	TranslEtc
PA14_16560	-	FAPOL	-1.89323	0.00794631	NA
PA14_16580	-	Hypoth	-1.39867	0.00875058	NA
PA14_16590	-	Hypoth	-1.26063	0.019094	NA
PA14_16630	-	Membrane	-1.75809	0.0101088	NA
PA14_16640	-	FAPOL	-1.89645	0.00781487	NA
PA14_16660	cadA	SmallTrans	-0.897334	0.00986147	SmallTrans
PA14_16690	ppc	EnergMb	-1.29211	0.0145261	NA
PA14_16700	adk	NuclSynth	-1.47882	0.00707631	NA
PA14_16790	-	TRs	-0.577335	0.0146097	NA
PA14_16820	-	ABresist	-0.644639	0.00599159	NA
PA14_16830	-	Hypoth	-0.617841	0.00998894	NA
PA14_16860	plsB	FAPOL	0.496187	0.0216624	NA
PA14_17030	dapC	AAsynth	-0.73103	0.00903205	NA
PA14_17050	map	TranslEtc	-0.802142	0.009024	TranslEtc
PA14_17060	rpsB	TranslEtc	0.771113	0.011204	TranslEtc
PA14_17070	tsf	TranslEtc	0.860501	0.00870946	TranslEtc
PA14_17100	frr	TranslEtc	-1.56906	0.00599159	TranslEtc
PA14_17250	yaaJ	SmallTrans	0.724022	0.00781487	SmallTrans
PA14_17260	dnaE	DNAetc	0.498174	0.0226885	NA
PA14_17320	eno	EnergMb	-0.707261	0.00983375	NA
PA14_17490	fdxA	EnergMb	-1.16456	0.0117898	NA
PA14_17500	mutS	DNAetc	0.462448	0.0294758	NA
PA14_17530	recA	DNAetc	-0.318546	0.0388542	NA
PA14_17550	-	Putative	-1.37848	0.0061966	NA
PA14_17570	-	TranslEtc	-1.68941	0.00657133	TranslEtc
PA14_17580	-	Hypoth	-1.42415	0.00644943	NA
PA14_17670	-	TwoComp	-0.39046	0.0186558	TwoComp
PA14_17690	-	SmallTrans	-0.586294	0.0131577	SmallTrans
PA14_17960	glpK	CIM	1.27856	0.0102912	NA
PA14_18160	-	EnergMb	-0.402297	0.0405447	NA
PA14_18370	arnB	AAsynth	0.84606	0.0469094	NA
PA14_18690	ahpC	TranslEtc	-0.839197	0.00781487	TranslEtc
PA14_18740	argG	AAsynth	0.636335	0.00793673	NA
PA14_18920	rnfC	EnergMb	0.274461	0.0223171	NA
PA14_19065	mrp	CellDiv	-0.678708	0.00794631	NA
PA14_19100	rhlA	Secreted	-2.77013	0.0061966	Secreted
PA14_19110	rhlB	Secreted	-2.6871	0.0118188	Secreted
PA14_19120	rhlR	TRs	-1.38491	0.00599159	NA
PA14_19140	pheC	AAsynth	0.353863	0.0498761	NA
PA14_19190	sfcA	CIM	-0.451023	0.0125091	NA
PA14_19290	srmB	DNAetc	0.335513	0.00793673	NA
PA14_19350	-	CCatab	-2.67366	0.0061697	CCatab
PA14_19370	asnB	AAsynth	-3.05564	0.0061697	NA
PA14_19410	-	Hypoth	-1.0283	0.00962462	NA
PA14_19490	lsfA	AdptProt	-4.31231	0.0163391	NA
PA14_19540	ssuA	SmallTrans	-3.54495	0.0163121	SmallTrans
PA14_19730	-	Putative	-0.767179	0.00826334	NA
PA14_20140	fpr	Cofactor	-0.69584	0.0189718	Cofactor
PA14_20530	-	Hypoth	-2.56538	0.0061966	NA
PA14_20700	-	Membrane	-1.66396	0.00789411	NA
PA14_20750	-	Chemotax	-0.89147	0.00863098	Chemotax
PA14_20760	cheR	Chemotax	-1.554	0.00707631	Chemotax
PA14_21030	-	TranslEtc	-0.676773	0.00910449	TranslEtc
PA14_21175	-	SmallTrans	-2.34183	0.00879299	SmallTrans
PA14_21220	-	Hypoth	-1.60851	0.0070027	NA
PA14_21310	phaJ1	FAPOL	-1.38265	0.00683606	NA
PA14_21340	fadD2	FAPOL	-0.613848	0.00875058	NA
PA14_21540	fabH-	FAPOL	0.362379	0.012562	NA
PA14_21790	rdgC	DNAetc	0.484868	0.0473008	NA
PA14_21820	-	TranslEtc	0.267909	0.0297807	TranslEtc
PA14_21880	tsp	Hypoth	-0.960012	0.00655645	NA
PA14_21890	qor	EnergMb	-0.689425	0.00683606	NA
PA14_21900	-	Putative	-1.47109	0.00793673	NA
PA14_21960	-	SmallTrans	-3.33157	0.00605597	SmallTrans
PA14_22020	minD	CellDiv	-0.884829	0.00794631	NA
PA14_22050	htrB	CellEnv	0.508454	0.0047587	NA
PA14_22080	-	Hypoth	-1.01572	0.0103521	NA
PA14_22270	-	Hypoth	-0.419289	0.0427608	NA
PA14_22470	-	TRs	-0.402688	0.0108631	NA
PA14_22650	-	SmallTrans	-0.673116	0.0208541	SmallTrans
PA14_22660	-	Membrane	-0.626441	0.0110444	NA
PA14_22830	yciO	TranslEtc	-1.87563	0.0123224	TranslEtc
PA14_22910	edd	EnergMb	0.380439	0.00715548	NA
PA14_23000	gltG	SmallTrans	0.442731	0.0153245	SmallTrans
PA14_23060	hexR	TRs	-0.986845	0.00657133	NA
PA14_23070	zwf	CCatab	0.387964	0.00781487	CCatab
PA14_23080	pgl	CIM	-1.10433	0.0061966	NA
PA14_23110	yciL	TranslEtc	1.24837	0.0124114	TranslEtc
PA14_23200	yciK	Putative	-0.720945	0.00686585	NA
PA14_23220	ubiG	Cofactor	-0.966342	0.00910449	Cofactor
PA14_23280	pheA	AAsynth	-0.679846	0.0110444	NA
PA14_23310	-	Hypoth	-0.379486	0.0466388	NA
PA14_23330	rpsA	TranslEtc	0.720612	0.0061966	TranslEtc
PA14_23370	orfK	CellEnv	-2.07486	0.00605597	NA
PA14_23380	orfH	CellEnv	-1.4287	0.00686585	NA
PA14_23410	orfJ	CellEnv	-1.24138	0.0111425	NA
PA14_23420	-	CellEnv	-2.33805	0.00655645	NA
PA14_23440	orfL	CellEnv	-2.36032	0.0061697	NA
PA14_23450	orfM	CellEnv	-2.20423	0.0061966	NA
PA14_23470	wbpM	CellEnv	-0.65471	0.0386835	NA
PA14_23500	tyrB	AAsynth	0.467084	0.0165172	NA
PA14_23560	gltX	TranslEtc	0.996183	0.00781487	TranslEtc
PA14_23750	leuC	AAsynth	-0.723487	0.0105725	NA
PA14_23760	leuD	AAsynth	-0.851493	0.0070027	NA
PA14_23790	leuB	AAsynth	-0.451786	0.0104667	NA
PA14_23800	asd	AAsynth	0.316474	0.0237838	NA
PA14_24170	fadH1	FAPOL	-0.628004	0.0106741	NA
PA14_24270	pepN	TranslEtc	-0.833754	0.00640171	TranslEtc
PA14_24290	gbt	AAsynth	1.12392	0.00980936	NA
PA14_24300	-	Hypoth	0.795228	0.00762722	NA
PA14_24310	-	Hypoth	0.362793	0.0297807	NA
PA14_24380	-	Hypoth	-0.882699	0.00855219	NA
PA14_24430	moxR	Putative	-0.476545	0.0174523	NA
PA14_24445	gdhB	AAsynth	-1.14424	0.0140504	NA
PA14_24610	-	Putative	-0.872175	0.0141983	NA
PA14_24665	-	Hypoth	0.757773	0.00415811	NA
PA14_24690	dacB	CellEnv	-0.350802	0.00199502	NA
PA14_24730	-	AAsynth	-1.03032	0.0305776	NA
PA14_24770	-	Hypoth	-1.71335	0.0216624	NA
PA14_24790	opdQ	SmallTrans	0.780927	0.0276823	SmallTrans
PA14_24860	snr1	EnergMb	-3.80686	0.0117698	NA
PA14_24970	yegS	FAPOL	-2.05905	0.0210591	NA
PA14_24980	-	Hypoth	-0.726093	0.0089415	NA
PA14_25000	slt	CellEnv	-0.462554	0.0171354	NA
PA14_25020	uup	SmallTrans	0.455605	0.0234309	SmallTrans
PA14_25080	fadB	FAPOL	-0.739289	0.0061697	NA
PA14_25110	topA	DNAetc	0.309537	0.0280341	NA
PA14_25130	-	Hypoth	-0.809275	0.00713159	NA
PA14_25220	-	Hypoth	-1.41344	0.00781487	NA
PA14_25230	mfd	DNAetc	-0.43648	0.0061697	NA
PA14_25250	gapA	CCatab	-0.751396	0.00733088	CCatab
PA14_25280	nqrA	EnergMb	0.334634	0.0089415	NA
PA14_25400	ugpQ	CIM	-1.04847	0.00910996	NA
PA14_25490	-	SmallTrans	0.705567	0.0109734	SmallTrans
PA14_25550	murB	CellEnv	-0.40031	0.0465001	NA
PA14_25580	rluC	TranscRNA	0.62285	0.013084	TranscRNA
PA14_25620	-	Hypoth	1.03647	0.00999173	NA
PA14_25660	fabG	FAPOL	-0.582827	0.00683507	NA
PA14_25670	acpP	FAPOL	-1.39245	0.00951564	NA
PA14_25800	-	TRs	0.310617	0.0142161	NA
PA14_25830	-	Hypoth	-0.893162	0.0171354	NA
PA14_25840	-	EnergMb	0.376671	0.0156694	NA
PA14_25860	etfB	EnergMb	-0.3353	0.0338515	NA
PA14_25880	etfA	EnergMb	-0.332814	0.0277211	NA
PA14_25910	-	FAPOL	-0.404654	0.013391	NA
PA14_26020	-	Secreted	-1.69456	0.0374448	Secreted
PA14_26700	-	FAPOL	-1.01935	0.0284984	NA
PA14_27000	-	Chemotax	0.289059	0.034916	Chemotax
PA14_27210	efp	TranslEtc	-0.299838	0.0287128	TranslEtc
PA14_27330	dhs	Hypoth	0.304265	0.00901033	NA
PA14_27370	deaD	TranscRNA	2.07033	0.00599159	TranscRNA
PA14_27500	yfbQ	SmallTrans	0.70934	0.00862869	SmallTrans
PA14_27580	-	CIM	-0.830056	0.0107727	NA
PA14_27730	fadE	FAPOL	-1.97252	0.00478952	NA
PA14_27770	yadG	SmallTrans	0.307929	0.0223107	SmallTrans
PA14_27850	queF	Cofactor	0.48441	0.0179967	Cofactor
PA14_27920	vacJ	FAPOL	0.412717	0.00683606	NA
PA14_27960	tal	EnergMb	-1.12832	0.00941499	NA
PA14_28000	-	Hypoth	0.596426	0.0223107	NA
PA14_28060	cpg2	CIM	-2.2687	0.0205227	NA
PA14_28180	ordL	EnergMb	1.03439	0.00599159	NA
PA14_28340	-	Putative	0.613456	0.0153172	NA
PA14_28350	-	Hypoth	-1.78384	0.00724245	NA
PA14_28400	oprQ	Membrane	1.04791	0.0194777	NA
PA14_28650	thrS	TranslEtc	0.66994	0.0128615	TranslEtc
PA14_28680	rplT	TranslEtc	0.800408	0.00851585	TranslEtc
PA14_28690	pheS	TranslEtc	0.958204	0.0155437	TranslEtc
PA14_28710	pheT	TranslEtc	0.541138	0.009024	TranslEtc
PA14_28770	-	Hypoth	-0.489175	0.0186186	NA
PA14_28830	-	Hypoth	-0.474518	0.02788	NA
PA14_28920	-	ChapHsp	-0.458476	0.0101889	ChapHsp
PA14_29020	cpo	CIM	-3.36731	0.0061966	NA
PA14_29110	cysK	AAsynth	-0.922109	0.0118628	NA
PA14_29160	-	Hypoth	-0.32926	0.0260469	NA
PA14_29800	-	Chemotax	-0.434745	0.0305101	Chemotax
PA14_29880	nuoL	EnergMb	-0.612565	0.0258118	NA
PA14_29920	nuoI	EnergMb	-0.686817	0.00737464	NA
PA14_29940	nuoG	EnergMb	-0.54419	0.0061966	NA
PA14_29970	nuoF	EnergMb	-0.394363	0.0174523	NA
PA14_30010	nuoB	EnergMb	-0.544685	0.0489757	NA
PA14_30090	-	Putative	-1.27189	0.00605597	NA
PA14_30110	purB	NuclSynth	0.673357	0.0047587	NA
PA14_30150	mnmA	TranscRNA	0.486409	0.0437907	TranscRNA
PA14_30180	idh	EnergMb	0.686022	0.0073929	NA
PA14_30190	icd	EnergMb	-0.749012	0.00936111	NA
PA14_30230	clpA	TranslEtc	-1.2281	0.00762722	TranslEtc
PA14_30310	lolA	ChapHsp	-1.20999	0.00998894	ChapHsp
PA14_30570	potF	SmallTrans	-0.860471	0.00794631	SmallTrans
PA14_30650	gacA	TRs	-1.01844	0.0104667	NA
PA14_30660	uvrC	DNAetc	-0.621983	0.00937673	NA
PA14_30800	-	EnergMb	-1.04687	0.00781487	NA
PA14_30820	-	Chemotax	-2.70888	0.00951564	Chemotax
PA14_30830	-	TwoComp	-1.98646	0.00793673	TwoComp
PA14_31650	xthA	DNAetc	0.404782	0.0117698	NA
PA14_31750	-	FAPOL	-0.601435	0.0216624	NA
PA14_31810	tpx	AdptProt	-1.27498	0.00653691	NA
PA14_31870	-	SmallTrans	0.47524	0.0183869	SmallTrans
PA14_32420	-	EnergMb	-0.407701	0.0216624	NA
PA14_32950	-	Hypoth	-1.53862	0.00944494	NA
PA14_33040	gcvT2	AAsynth	-0.92976	0.011204	NA
PA14_33330	-	Hypoth	-1.85877	0.0118234	NA
PA14_33420	-	Putative	-0.741816	0.00672241	NA
PA14_33480	sndH	CCatab	-3.26933	0.0118628	CCatab
PA14_34050	-	Hypoth	-2.13511	0.0361913	NA
PA14_34330	-	SmallTrans	-1.15203	0.00821164	SmallTrans
PA14_34600	gapB	CCatab	-0.617177	0.0136208	CCatab
PA14_34770	-	SmallTrans	-2.58326	0.0361216	SmallTrans
PA14_34840	-	Putative	-2.14369	0.00699038	NA
PA14_34870	chiC	CCatab	-2.66391	0.00386241	CCatab
PA14_34970	gcd	CCatab	-1.13163	0.00657133	CCatab
PA14_35270	-	EnergMb	-3.01571	0.0198062	NA
PA14_35290	gnd	CCatab	-3.39919	0.0136208	CCatab
PA14_35300	-	Hypoth	-2.0378	0.044474	NA
PA14_35320	kguD	EnergMb	-3.47336	0.0156694	NA
PA14_35330	kguT	SmallTrans	-1.61574	0.0466388	SmallTrans
PA14_35370	ptxS	TRs	-0.824931	0.048976	NA
PA14_35780	-	Hypoth	-0.946594	0.00710536	NA
PA14_35790	-	Putative	-1.90085	0.0061966	NA
PA14_35800	-	Hypoth	-1.72012	0.0119699	NA
PA14_35810	-	Hypoth	-1.58393	0.00603622	NA
PA14_35880	-	Putative	-0.714255	0.0266197	NA
PA14_36200	-	SmallTrans	-3.5823	0.00687703	SmallTrans
PA14_36270	-	FAPOL	-0.657161	0.0185654	NA
PA14_36290	yncB	EnergMb	-1.46881	0.0061966	NA
PA14_36310	hcnC	CIM	2.39938	0.0148406	NA
PA14_36530	-	Hypoth	-4.84925	0.00794631	NA
PA14_36810	katE	AdptProt	-4.1442	0.00851585	NA
PA14_37710	fusA2	TranslEtc	-1.40893	0.00605597	TranslEtc
PA14_37745	-	Putative	-2.15238	0.00634262	NA
PA14_38330	gor	Cofactor	-0.273548	0.0472852	Cofactor
PA14_38440	gnyD	FAPOL	0.495788	0.0437195	NA
PA14_39130	ybiT	SmallTrans	0.751146	0.018343	SmallTrans
PA14_39350	rbsB	SmallTrans	-2.20299	0.00937644	SmallTrans
PA14_39390	-	TranslEtc	-1.29149	0.0061966	TranslEtc
PA14_39590	metE	AAsynth	-5.06366	0.0124694	NA
PA14_39610	-	Hypoth	0.780075	0.0113918	NA
PA14_39780	hvn	SmallTrans	-4.91442	0.0131827	SmallTrans
PA14_39960	phzB2	Secreted	-2.82661	0.00998894	Secreted
PA14_40200	-	Putative	-0.490314	0.0156694	NA
PA14_40230	-	ProtExpo	-3.44923	0.0153172	NA
PA14_40280	-	Hypoth	-0.794144	0.00716126	NA
PA14_40290	lasA	TranslEtc	-3.12416	0.00863098	TranslEtc
PA14_40390	modA	SmallTrans	-2.62201	0.0047587	SmallTrans
PA14_40490	yedI	Membrane	0.361575	0.0449486	NA
PA14_40630	yhgI	Hypoth	-1.07816	0.00781487	NA
PA14_40670	metH	AAsynth	-1.08244	0.00386241	NA
PA14_40770	cysI	CIM	-0.541158	0.0128615	NA
PA14_40830	yhfP	EnergMb	-0.729473	0.0118628	NA
PA14_40880	-	Putative	-0.913341	0.0172049	NA
PA14_40890	-	Putative	-1.24863	0.0068258	NA
PA14_40980	-	FAPOL	-0.31041	0.0372817	NA
PA14_41130	-	SmallTrans	-0.728658	0.0100825	SmallTrans
PA14_41150	-	SmallTrans	-0.821368	0.00595281	SmallTrans
PA14_41160	-	SmallTrans	-0.948667	0.0163391	SmallTrans
PA14_41170	fabI	FAPOL	-0.934995	0.0179792	NA
PA14_41190	ppiD	ChapHsp	0.390033	0.00862869	ChapHsp
PA14_41240	clpP	ChapHsp	-0.368428	0.0339973	ChapHsp
PA14_41250	tig	CellDiv	0.731571	0.00718182	NA
PA14_41420	-	Hypoth	1.28605	0.00793673	NA
PA14_41430	miaE	NuclSynth	1.45167	0.00605597	NA
PA14_41440	uspA	AdptProt	-2.21074	0.0061966	NA
PA14_41710	-	Membrane	0.271859	0.0163391	NA
PA14_41830	thrH	AAsynth	0.753668	0.00793673	NA
PA14_41870	cysB	TRs	-0.864883	0.02788	NA
PA14_41900	panE	CIM	-1.46771	0.00781487	NA
PA14_41920	aroF-1	AAsynth	0.706605	0.009024	NA
PA14_42080	fadB	FAPOL	-1.21625	0.0047587	NA
PA14_42090	-	FAPOL	-0.771532	0.0226271	NA
PA14_42230	bglX	CCatab	0.869812	0.012733	CCatab
PA14_42450	popB	ProtExpo	-2.85007	0.00855219	NA
PA14_42730	-	CIM	-1.61922	0.0047587	NA
PA14_42850	folE	Hypoth	1.11002	0.0309713	NA
PA14_42980	-	ChapHsp	-1.8121	0.00526907	ChapHsp
PA14_43110	-	CIM	-1.62207	0.00900933	NA
PA14_43130	-	SmallTrans	0.889146	0.0259715	SmallTrans
PA14_43190	-	Putative	-1.08754	0.0047587	NA
PA14_43280	selD	TranslEtc	-1.55476	0.0061966	TranslEtc
PA14_43530	-	CIM	-0.983682	0.00863318	NA
PA14_43640	gpsA	CIM	-0.776018	0.00794631	NA
PA14_43690	fabB	FAPOL	-0.278734	0.0139628	NA
PA14_43840	-	Putative	-1.8001	0.00794631	NA
PA14_43970	lpdG	EnergMb	-0.690701	0.00781487	NA
PA14_44000	sucB	EnergMb	-0.363338	0.0173802	NA
PA14_44080	-	Hypoth	-1.63767	0.00781487	NA
PA14_44290	acnA	EnergMb	-1.72572	0.00793673	NA
PA14_44300	aer	Chemotax	-0.449881	0.0324251	Chemotax
PA14_44311	-	Hypoth	1.29733	0.00781487	NA
PA14_44340	ccoN	EnergMb	-2.64512	0.0102912	NA
PA14_44350	ccoO	EnergMb	-1.38784	0.0047587	NA
PA14_44360	ccoP	EnergMb	-1.56108	0.00886455	NA
PA14_44370	ccoN	EnergMb	-2.65126	0.00855219	NA
PA14_44380	ccoO	EnergMb	-0.508262	0.00794631	NA
PA14_44420	fixG	EnergMb	-1.64019	0.0061697	NA
PA14_44490	anr	TRs	2.17818	0.0131105	NA
PA14_44630	dnaX	DNAetc	0.71286	0.00605597	NA
PA14_44660	ligA	DNAetc	0.426889	0.0125495	NA
PA14_44680	smc	CellDiv	-0.567264	0.0140293	NA
PA14_45110	cysP	SmallTrans	-1.59949	0.0061966	SmallTrans
PA14_45400	-	Hypoth	-0.312104	0.0201204	NA
PA14_45500	cheW	Chemotax	-1.04277	0.0102912	Chemotax
PA14_45520	-	CellDiv	-0.765712	0.00794631	NA
PA14_45580	cheB	Chemotax	-0.92721	0.0061966	Chemotax
PA14_45590	cheA	TwoComp	-0.467509	0.0209412	TwoComp
PA14_45610	cheZ	Chemotax	-0.327047	0.0049597	Chemotax
PA14_45800	fliM	MotAtt	-0.357617	0.0274378	NA
PA14_45940	lasI	AdptProt	-0.268977	0.0251796	NA
PA14_45960	lasR	TRs	-0.799053	0.00910449	NA
PA14_46220	potF	SmallTrans	-1.43352	0.00794631	SmallTrans
PA14_46450	aceK	CIM	-0.706422	0.0470243	NA
PA14_46520	-	Hypoth	-2.38933	0.00605597	NA
PA14_46550	-	Putative	-2.01901	0.047885	NA
PA14_46890	-	Putative	-2.34771	0.00910449	NA
PA14_46910	ybeJ	SmallTrans	-2.48881	0.00794631	SmallTrans
PA14_46920	-	SmallTrans	-0.512838	0.0452367	SmallTrans
PA14_46950	-	SmallTrans	-0.874315	0.00605597	SmallTrans
PA14_46970	ansB	AAsynth	-1.47666	0.00605597	NA
PA14_47090	-	Putative	-2.49601	0.0061697	NA
PA14_47120	-	Hypoth	-2.88793	0.00644943	NA
PA14_47190	cyoB	EnergMb	-2.13339	0.0168932	NA
PA14_47210	cyoA	EnergMb	-1.21522	0.0260469	NA
PA14_47330	yafJ	SmallTrans	-0.805088	0.0203263	SmallTrans
PA14_47360	-	Putative	0.506719	0.0238996	NA
PA14_47500	sseA	SmallTrans	-1.46078	0.00998894	SmallTrans
PA14_47540	ompP1	Membrane	1.01738	0.0153172	NA
PA14_47550	-	AdptProt	-2.28852	0.0061966	NA
PA14_48060	aprA	Secreted	-2.30693	0.0425457	Secreted
PA14_48520	mltA	CellEnv	0.42657	0.0223107	NA
PA14_48560	-	Hypoth	-4.18996	0.00794631	NA
PA14_48570	-	AAsynth	-3.97898	0.0216094	NA
PA14_48590	-	Hypoth	-3.30665	0.0216624	NA
PA14_48600	-	Putative	-2.78742	0.0216094	NA
PA14_48610	-	AAsynth	-3.91357	0.00781487	NA
PA14_48760	ycaC	Putative	-2.44118	0.0061697	NA
PA14_48870	ydaO	CellDiv	1.27013	0.00741155	NA
PA14_49030	-	PhaTraPla	-1.20784	0.00605597	NA
PA14_49180	phoP	TwoComp	-0.552685	0.0105704	TwoComp
PA14_49200	oprH	Membrane	-0.475919	0.0263097	NA
PA14_49250	napA	EnergMb	-2.83966	0.034916	NA
PA14_49270	napc	EnergMb	-3.57474	0.0047587	NA
PA14_49330	-	Hypoth	-3.30346	0.0363871	NA
PA14_49380	dapE	AAsynth	0.793989	0.00817194	NA
PA14_49460	nrdA	NuclSynth	-0.914126	0.025947	NA
PA14_49480	-	Hypoth	-3.32932	0.00386241	NA
PA14_49710	yedU	Hypoth	-1.49044	0.00618941	NA
PA14_49840	dgt	NuclSynth	-1.11951	0.00653691	NA
PA14_49870	-	TranslEtc	-1.28207	0.0061966	TranslEtc
PA14_49940	-	Hypoth	-0.471986	0.0291783	NA
PA14_50110	fliH	MotAtt	-0.632437	0.0104667	NA
PA14_50130	fliG	MotAtt	0.380025	0.0155763	NA
PA14_50140	fliF	MotAtt	0.608608	0.0174633	NA
PA14_50270	fliD	MotAtt	-0.402916	0.0114513	NA
PA14_50290	fliC	MotAtt	-0.709913	0.00783733	NA
PA14_50520	braC	SmallTrans	-1.44624	0.0061697	SmallTrans
PA14_50560	braG	SmallTrans	-0.745375	0.00975595	SmallTrans
PA14_50590	-	ChapHsp	0.556084	0.00998894	ChapHsp
PA14_50800	pdxH	Cofactor	-0.922106	0.00386241	Cofactor
PA14_50820	-	Putative	-0.963608	0.00687703	NA
PA14_50840	dinG	Putative	0.49376	0.0189984	NA
PA14_50860	-	Hypoth	0.91658	0.0216624	NA
PA14_50880	-	Membrane	-3.10303	0.00386241	NA
PA14_50970	yfcG	Putative	-1.49234	0.0070027	NA
PA14_51090	-	Putative	-0.663404	0.0296657	NA
PA14_51240	purC	NuclSynth	-0.328263	0.0249123	NA
PA14_51320	-	Putative	-0.531925	0.015219	NA
PA14_51330	nadA	Cofactor	0.475524	0.00798314	Cofactor
PA14_51530	exoU	Secreted	-1.67111	0.0227001	Secreted
PA14_51710	oprL	SmallTrans	0.685087	0.00768349	SmallTrans
PA14_51750	tolQ	SmallTrans	0.714999	0.0061966	SmallTrans
PA14_51830	-	AdptProt	-2.66019	0.00793673	NA
PA14_52010	-	Hypoth	0.372491	0.0216624	NA
PA14_52040	purM	NuclSynth	0.457002	0.0174633	NA
PA14_52060	-	Hypoth	-1.19228	0.00998894	NA
PA14_52130	-	Hypoth	-0.53113	0.0146097	NA
PA14_52140	yaiL	Hypoth	-0.284827	0.00781487	NA
PA14_52160	mazG	Hypoth	0.600831	0.0117909	NA
PA14_52260	lemA	TwoComp	-0.817489	0.0135681	TwoComp
PA14_52370	-	Hypoth	-0.53796	0.0105704	NA
PA14_52420	rimO	Putative	0.816976	0.00929136	NA
PA14_52460	mgtE	SmallTrans	0.861765	0.0171354	SmallTrans
PA14_52580	lysC	AAsynth	0.690654	0.00683606	NA
PA14_52600	alaS	TranscRNA	1.06932	0.00910449	TranscRNA
PA14_52630	aruE	AAsynth	-1.38569	0.0112928	NA
PA14_52690	aruG	AAsynth	-0.695373	0.0361913	NA
PA14_52750	aotP	SmallTrans	-0.512114	0.0124694	SmallTrans
PA14_52790	aotJ	SmallTrans	-2.40765	0.00794631	SmallTrans
PA14_52800	acsA	CIM	0.63379	0.012177	NA
PA14_53180	-	Putative	2.76103	0.0061966	NA
PA14_53230	-	Putative	-1.4549	0.00793673	NA
PA14_53290	trxB2	NuclSynth	0.325627	0.0458009	NA
PA14_53390	-	Hypoth	0.535263	0.00855219	NA
PA14_53480	pta	CCatab	-0.773706	0.0109734	CCatab
PA14_53490	-	Hypoth	0.785541	0.00962462	NA
PA14_53500	-	Hypoth	1.16215	0.0168932	NA
PA14_53590	-	Hypoth	-2.17431	0.00614418	NA
PA14_53820	-	Hypoth	-2.34753	0.0105274	NA
PA14_53940	prpB	CCatab	-0.69141	0.0061697	CCatab
PA14_53950	prpC	CCatab	-0.593905	0.0163391	CCatab
PA14_53970	-	EnergMb	-0.596239	0.0178039	NA
PA14_53980	-	Hypoth	-0.770496	0.0400116	NA
PA14_54170	putA	AAsynth	-0.389448	0.0123989	NA
PA14_54210	-	Putative	-0.681082	0.00962462	NA
PA14_54330	rnc	TranscRNA	0.553598	0.00177914	TranscRNA
PA14_54350	lepB	ProtExpo	0.753011	0.0156556	NA
PA14_54370	lepA	ProtExpo	0.813969	0.00745046	NA
PA14_54390	mucD	Secreted	-0.625534	0.021766	Secreted
PA14_54410	mucB	Secreted	-0.315898	0.0387806	Secreted
PA14_54480	-	Hypoth	-0.393922	0.00863445	NA
PA14_54540	-	Hypoth	-1.24486	0.0117698	NA
PA14_54640	-	Putative	-0.941233	0.00781487	NA
PA14_54660	-	Putative	-0.502582	0.0296657	NA
PA14_55080	-	Hypoth	-1.5055	0.00951564	NA
PA14_55650	sbcC	DNAetc	-1.36376	0.0105704	NA
PA14_55770	pitA	SmallTrans	0.490824	0.0112179	SmallTrans
PA14_55810	-	TwoComp	-1.50033	0.0101088	TwoComp
PA14_55960	pctC	Chemotax	-1.51874	0.0102134	Chemotax
PA14_55980	yjgR	Hypoth	-0.58309	0.0105704	NA
PA14_56010	pctB	Chemotax	-0.508365	0.0116513	Chemotax
PA14_56060	purU	NuclSynth	0.72514	0.0061966	NA
PA14_56540	-	EnergMb	-1.03027	0.00781487	NA
PA14_56590	-	AdptProt	-2.32972	0.00666928	NA
PA14_56700	-	Hypoth	0.464561	0.0148019	NA
PA14_56780	sodB	AdptProt	-0.972082	0.00850639	NA
PA14_56790	-	TwoComp	-1.06061	0.0132256	TwoComp
PA14_56950	colR	TwoComp	-0.753846	0.0321761	TwoComp
PA14_56990	-	Hypoth	-3.87588	0.0117898	NA
PA14_57040	-	Hypoth	-0.608798	0.0061966	NA
PA14_57050	fabG	Putative	-0.483703	0.00683507	NA
PA14_57110	-	SmallTrans	-0.805287	0.0105704	SmallTrans
PA14_57130	-	Hypoth	-1.2359	0.00726914	NA
PA14_57170	-	TwoComp	-1.05987	0.0227711	TwoComp
PA14_57210	argJ	AAsynth	-0.430984	0.0105574	NA
PA14_57390	murF	CellEnv	0.447256	0.0465924	NA
PA14_57410	murE	CellEnv	0.456968	0.0216094	NA
PA14_57480	-	FAPOL	-0.396046	0.00794631	NA
PA14_57530	sspA	AdptProt	-1.08504	0.00941499	NA
PA14_57540	-	EnergMb	-0.382087	0.0061697	NA
PA14_57560	-	EnergMb	-0.336411	0.0266057	NA
PA14_57590	rplM	TranslEtc	0.913114	0.00603622	TranslEtc
PA14_57600	-	EnergMb	-0.761166	0.0131577	NA
PA14_57650	-	EnergMb	0.643658	0.0061966	NA
PA14_57670	trpS	AAsynth	0.31424	0.0135796	NA
PA14_57710	cysN	AAsynth	-0.991627	0.0117898	NA
PA14_57720	cysD	AAsynth	-0.938428	0.0116418	NA
PA14_57780	hisD	AAsynth	-0.478711	0.011204	NA
PA14_57800	hisG	AAsynth	0.363796	0.0124114	NA
PA14_57840	ttg2D	AdptProt	-1.59718	0.00962462	NA
PA14_57880	-	Membrane	0.480474	0.0463925	NA
PA14_57900	-	Putative	0.8745	0.0277883	NA
PA14_57930	-	SmallTrans	-0.318517	0.0104446	SmallTrans
PA14_57970	-	Putative	-0.626553	0.00910449	NA
PA14_58090	-	Hypoth	-0.893879	0.0085726	NA
PA14_58100	cafA	TranslEtc	-0.604979	0.0109734	TranslEtc
PA14_58130	mreC	CellEnv	0.775021	0.0102341	NA
PA14_58150	mreB	CellEnv	1.05423	0.00605597	NA
PA14_58180	gatA	TranslEtc	0.356155	0.019094	TranslEtc
PA14_58190	gatB	TranslEtc	0.363626	0.00905587	TranslEtc
PA14_58250	-	Membrane	-0.573993	0.0105704	NA
PA14_58270	-	Hypoth	-0.573128	0.00962462	NA
PA14_58300	-	TwoComp	-1.01333	0.0061697	TwoComp
PA14_58350	-	SmallTrans	-1.39481	0.0104667	SmallTrans
PA14_58360	-	SmallTrans	-1.78027	0.0061697	SmallTrans
PA14_58410	-	SmallTrans	-1.89545	0.0101088	SmallTrans
PA14_58420	-	SmallTrans	-2.29204	0.0061966	SmallTrans
PA14_58450	dppC	SmallTrans	-0.89842	0.0258118	SmallTrans
PA14_58490	dppF	SmallTrans	-1.83851	0.0047587	SmallTrans
PA14_58630	speC	AAsynth	0.379616	0.0269822	NA
PA14_58760	pilC	MotAtt	-1.47558	0.0179967	NA
PA14_58870	ndh	EnergMb	-0.343338	0.0122246	NA
PA14_59220	-	Secreted	-2.69746	0.00657133	Secreted
PA14_59550	-	Hypoth	0.384208	0.0290777	NA
PA14_59610	-	Hypoth	-0.890105	0.0202996	NA
PA14_59840	-	Hypoth	-3.48127	0.0061697	NA
PA14_60260	pilR	TwoComp	-0.904011	0.0109333	TwoComp
PA14_60310	pilY1	MotAtt	-1.73023	0.00715548	NA
PA14_60370	ileS	TranslEtc	1.66465	0.0266289	TranslEtc
PA14_60380	ribF	Cofactor	0.312982	0.0216624	Cofactor
PA14_60445	obgE	Hypoth	1.68641	0.00682083	NA
PA14_60460	rplU	TranslEtc	0.815125	0.0117909	TranslEtc
PA14_60470	ispB	Cofactor	0.341239	0.0378376	Cofactor
PA14_60550	-	TranslEtc	-0.415637	0.0106633	TranslEtc
PA14_60700	ccpR	EnergMb	-2.20448	0.0095961	NA
PA14_60800	-	SmallTrans	-0.961782	0.0061966	SmallTrans
PA14_60950	cstA	AdptProt	0.827674	0.0412546	NA
PA14_61080	dctP	SmallTrans	-0.829949	0.0209412	SmallTrans
PA14_61190	-	ProtExpo	-1.01407	0.01039	NA
PA14_61200	-	Hypoth	-2.61936	0.00781487	NA
PA14_61220	rsmC	TranslEtc	0.631272	0.0148019	TranslEtc
PA14_61290	-	FAPOL	1.02368	0.0263096	NA
PA14_61300	-	Chemotax	-0.446989	0.0136409	Chemotax
PA14_61360	-	FAPOL	0.4749	0.0478411	NA
PA14_61600	-	Putative	-1.23283	0.0127029	NA
PA14_61700	prfA	TranslEtc	0.351542	0.0354457	TranslEtc
PA14_61710	hemA	Cofactor	0.307557	0.0232673	Cofactor
PA14_61720	-	Hypoth	-0.516221	0.00912405	NA
PA14_61740	lolB	CellEnv	-0.395985	0.0357469	NA
PA14_61750	ipk	Cofactor	-1.00965	0.0273217	Cofactor
PA14_61770	prs	NuclSynth	0.862532	0.0217357	NA
PA14_61820	ychF	TranslEtc	0.50156	0.0151175	TranslEtc
PA14_61980	-	Hypoth	0.384812	0.0178736	NA
PA14_62000	hitA	SmallTrans	-1.40798	0.0152618	SmallTrans
PA14_62120	pssA	FAPOL	-0.387687	0.0274506	NA
PA14_62130	ilvC	AAsynth	-0.455777	0.024589	NA
PA14_62200	mrcB	CellEnv	0.601266	0.0141189	NA
PA14_62230	-	Hypoth	-0.637935	0.0061697	NA
PA14_62580	panB	Cofactor	-0.785903	0.00789411	Cofactor
PA14_62590	panC	Cofactor	-0.931003	0.0153172	Cofactor
PA14_62650	-	Hypoth	-1.19681	0.00826334	NA
PA14_62710	pnp	TranscRNA	-0.371716	0.0141531	TranscRNA
PA14_62730	truB	TranscRNA	0.982901	0.0089415	TranscRNA
PA14_62760	infB	TranslEtc	0.866334	0.0061966	TranslEtc
PA14_62770	nusA	TranscRNA	0.39259	0.0209412	TranscRNA
PA14_62810	secG	ProtExpo	1.06395	0.00614418	NA
PA14_62900	greA	TranscRNA	-0.591528	0.011169	TranscRNA
PA14_62940	dapB	Hypoth	0.35006	0.0354012	NA
PA14_62960	dnaJ	ChapHsp	0.927198	0.0109282	ChapHsp
PA14_62990	grpE	ChapHsp	-1.09273	0.00851585	ChapHsp
PA14_63060	smpB	TranslEtc	0.595499	0.0383139	TranslEtc
PA14_63090	lldD	EnergMb	-1.25509	0.0101962	NA
PA14_63250	yfcY	FAPOL	-1.11955	0.00910449	NA
PA14_63270	fabG	Putative	-1.35179	0.00745046	NA
PA14_63290	phaJ3	FAPOL	-0.829545	0.04513	NA
PA14_63960	-	Membrane	0.56182	0.00683606	NA
PA14_63990	speA	AAsynth	0.522634	0.0324722	NA
PA14_64030	-	Hypoth	-0.883469	0.0427608	NA
PA14_64100	accB	FAPOL	-0.283209	0.0272825	NA
PA14_64200	purH	NuclSynth	-0.848418	0.0061966	NA
PA14_64220	purD	NuclSynth	-0.303201	0.0173802	NA
PA14_64230	retS	TwoComp	-0.3402	0.0181608	TwoComp
PA14_64390	ureC	CIM	-0.902372	0.013391	NA
PA14_64480	osmE	Membrane	-1.49023	0.0105704	NA
PA14_64510	yhjG	Membrane	-1.39685	0.0061966	NA
PA14_64520	-	CIM	-2.51196	0.0110444	NA
PA14_64740	pchA	Putative	-1.86715	0.0273217	NA
PA14_64900	-	SmallTrans	-2.33679	0.0137724	SmallTrans
PA14_64920	-	Chemotax	-2.67205	0.00762722	Chemotax
PA14_64930	-	NuclSynth	-0.449036	0.0061966	NA
PA14_64980	nadE	Cofactor	-1.06664	0.0148459	Cofactor
PA14_65130	dnaB	DNAetc	0.855159	0.00386241	NA
PA14_65230	purA	NuclSynth	-0.55025	0.0135548	NA
PA14_65270	hflC	TranslEtc	-0.724828	0.00683606	TranslEtc
PA14_65280	hflK	TranslEtc	-0.776508	0.0191598	TranslEtc
PA14_65430	motB	Chemotax	-0.498696	0.00634885	Chemotax
PA14_65450	motA	Chemotax	-0.392873	0.0218499	Chemotax
PA14_65540	fimX	MotAtt	-0.375491	0.0263097	NA
PA14_65560	serB	AAsynth	0.497371	0.0273364	NA
PA14_65590	-	Hypoth	0.748005	0.00966177	NA
PA14_65740	thiC	Cofactor	-0.894	0.0112179	Cofactor
PA14_66010	-	EnergMb	-0.475017	0.0216624	NA
PA14_66110	-	SmallTrans	-0.285967	0.0236837	SmallTrans
PA14_66120	-	Hypoth	-0.610894	0.00781487	NA
PA14_66220	waaP	CellEnv	-0.886344	0.0340122	NA
PA14_66230	waaG	CellEnv	-0.543485	0.0338981	NA
PA14_66240	waaC	CellEnv	-0.431298	0.0352756	NA
PA14_66250	waaF	CellEnv	-0.503511	0.0117306	NA
PA14_66260	ilvE	AAsynth	-0.793647	0.00998894	NA
PA14_66290	aceE	AAsynth	-0.617878	0.0145137	NA
PA14_66310	aceF	EnergMb	-0.754181	0.0105704	NA
PA14_66320	-	TwoComp	-0.56058	0.0320694	TwoComp
PA14_66330	msrA	TranslEtc	-2.31689	0.00794631	TranslEtc
PA14_66400	aefA	SmallTrans	-0.817882	0.0163391	SmallTrans
PA14_66440	metY	AAsynth	-1.35248	0.0191334	NA
PA14_66480	-	CellDiv	-1.28283	0.011163	NA
PA14_66580	-	ProtExpo	-0.320387	0.0210496	NA
PA14_66620	pilQ	MotAtt	-0.69103	0.0114513	NA
PA14_66640	pilO	MotAtt	-0.718202	0.00634885	NA
PA14_66650	pilN	MotAtt	-0.666557	0.0129268	NA
PA14_66660	pilM	MotAtt	-0.442947	0.0216094	NA
PA14_66670	ponA	CellEnv	-0.539236	0.0372817	NA
PA14_66680	maeB	CIM	0.551359	0.0365136	NA
PA14_66690	-	Putative	-1.33295	0.00712264	NA
PA14_66820	phaC1	CIM	-1.17935	0.00479889	NA
PA14_66840	phaC2	CIM	-3.39122	0.0068258	NA
PA14_66875	phaF	CIM	-1.61136	0.0061697	NA
PA14_66900	ubiE	Cofactor	-0.611263	0.00794631	Cofactor
PA14_66920	ubiB	Cofactor	-0.702248	0.0216624	Cofactor
PA14_66960	tatA	ProtExpo	-0.286053	0.0159598	NA
PA14_67050	-	SmallTrans	0.434126	0.0224554	SmallTrans
PA14_67110	pap	TranslEtc	-0.642539	0.00850639	TranslEtc
PA14_67240	hutG	AAsynth	-1.85806	0.0217056	NA
PA14_67400	-	SmallTrans	-3.53419	0.0061966	SmallTrans
PA14_67500	gloA3	CIM	-1.30355	0.0192715	NA
PA14_67510	estA	FAPOL	-0.353367	0.0378376	NA
PA14_67540	-	Hypoth	-3.25654	0.0102912	NA
PA14_67560	typA	AdptProt	0.344606	0.0358511	NA
PA14_67580	thiI	Cofactor	1.23052	0.00793673	Cofactor
PA14_67600	glnA	AAsynth	-0.711189	0.00736772	NA
PA14_67670	ntrB	TwoComp	-0.459625	0.0392413	TwoComp
PA14_67790	-	CellDiv	-1.20479	0.00657133	NA
PA14_67810	ctpA	PhaTraPla	-1.25383	0.0047587	NA
PA14_67890	hisA	AAsynth	-0.700748	0.00886694	NA
PA14_67975	-	Hypoth	-0.285571	0.0154255	NA
PA14_68070	-	SmallTrans	-2.83482	0.00781487	SmallTrans
PA14_68120	opmG	CellEnv	-1.84325	0.0118907	NA
PA14_68130	emrA	SmallTrans	-3.39053	0.0087142	SmallTrans
PA14_68170	rmlB	CellEnv	-0.650064	0.0338683	NA
PA14_68190	rmlD	CellEnv	-0.9005	0.00794631	NA
PA14_68200	rmlA	CellEnv	-1.32205	0.00599159	NA
PA14_68210	rmlC	CellEnv	-1.53807	0.019094	NA
PA14_68260	-	Membrane	-1.92782	0.0117698	NA
PA14_68330	arcA	AAsynth	-3.43721	0.00794631	NA
PA14_68340	arcB	AAsynth	-3.52131	0.00614418	NA
PA14_68350	arcC	AAsynth	-3.57776	0.00761337	NA
PA14_68400	ygaU	CellEnv	-1.03996	0.0251796	NA
PA14_68580	pckA	EnergMb	0.443134	0.0130206	NA
PA14_68660	rimK	TranscRNA	-0.738448	0.0047587	TranscRNA
PA14_68700	ompR	TwoComp	-0.981014	0.00794631	TwoComp
PA14_68730	gshA	Cofactor	-0.352447	0.0171354	Cofactor
PA14_68800	-	SmallTrans	-1.46794	0.00886455	SmallTrans
PA14_68820	gspE	ProtExpo	-1.3637	0.0135236	NA
PA14_68900	fbpA	SmallTrans	-1.55803	0.0136208	SmallTrans
PA14_68940	-	Hypoth	1.59137	0.019094	NA
PA14_69000	pepP	TranslEtc	-0.671215	0.0211494	TranslEtc
PA14_69050	-	Hypoth	-1.16363	0.00910449	NA
PA14_69070	yhiH	SmallTrans	-0.874543	0.0153172	SmallTrans
PA14_69090	yhiI	Membrane	-0.727194	0.0214439	NA
PA14_69110	-	EnergMb	-0.735079	0.00789411	NA
PA14_69190	rho	TranscRNA	0.574575	0.00794631	TranscRNA
PA14_69220	ppx	NuclSynth	-0.32217	0.0070027	NA
PA14_69230	ppk	NuclSynth	-0.942628	0.0047587	NA
PA14_69240	hemB	Cofactor	-0.611655	0.0296108	Cofactor
PA14_69260	elbB	Cofactor	-0.918505	0.011317	Cofactor
PA14_69340	-	SmallTrans	0.296493	0.0474195	SmallTrans
PA14_69370	algP	TRs	-1.04697	0.0068258	NA
PA14_69420	hemY	Cofactor	-0.888035	0.00657133	Cofactor
PA14_69430	hemX	Cofactor	-0.968995	0.0287128	Cofactor
PA14_69470	algR	TwoComp	-1.35473	0.010909	TwoComp
PA14_69570	corA	SmallTrans	-0.66274	0.00386241	SmallTrans
PA14_69670	lysA	AAsynth	0.448919	0.0476679	NA
PA14_69870	pchP	Putative	-1.29224	0.0114513	NA
PA14_69910	rep	DNAetc	0.690717	0.0171354	NA
PA14_69925	poxB	Hypoth	-1.54233	0.012177	NA
PA14_69940	xpt	NuclSynth	0.37663	0.0473008	NA
PA14_69980	-	TRs	0.487465	0.00781487	NA
PA14_70190	rpmB	TranslEtc	0.704374	0.00781487	TranslEtc
PA14_70200	-	SmallTrans	-0.922567	0.0139145	SmallTrans
PA14_70270	algC	CIM	-0.735448	0.00793673	NA
PA14_70280	argB	AAsynth	-0.883441	0.0108631	NA
PA14_70430	yicC	Hypoth	-0.283171	0.0223107	NA
PA14_70470	spoT	NuclSynth	-0.887742	0.00826334	NA
PA14_70490	-	FAPOL	-1.40359	0.00605597	NA
PA14_70770	-	SmallTrans	0.577192	0.0217839	SmallTrans
PA14_70790	-	TwoComp	-0.74728	0.00945296	TwoComp
PA14_70800	phoU	SmallTrans	-0.47614	0.00614418	SmallTrans
PA14_70860	-	SmallTrans	-1.99198	0.00910449	SmallTrans
PA14_71000	-	SmallTrans	-0.670722	0.00794631	SmallTrans
PA14_71030	-	SmallTrans	-1.97027	0.00614418	SmallTrans
PA14_71600	purK	NuclSynth	0.390577	0.0249123	NA
PA14_71740	accC	CIM	0.274097	0.0436323	NA
PA14_71910	wbpZ	CellEnv	-0.576616	0.00745046	NA
PA14_72050	-	Hypoth	-0.734993	0.00793673	NA
PA14_72420	-	TwoComp	-1.13498	0.0105704	TwoComp
PA14_72450	dsbA	Cofactor	-2.16241	0.00618941	Cofactor
PA14_72480	engB	CellDiv	-0.411899	0.0236837	NA
PA14_72520	-	Hypoth	-1.87011	0.0089415	NA
PA14_72540	-	NuclSynth	-1.55104	0.0156556	NA
PA14_72550	znuA	SmallTrans	-2.02165	0.00794631	SmallTrans
PA14_72640	-	SmallTrans	-2.45159	0.00793673	SmallTrans
PA14_72660	-	Cofactor	-0.828491	0.0113414	Cofactor
PA14_72840	-	Cofactor	-0.746995	0.0116828	Cofactor
PA14_72970	tonB	SmallTrans	0.392383	0.0108631	SmallTrans
PA14_73010	-	Cofactor	0.76989	0.0311081	Cofactor
PA14_73120	-	SmallTrans	-1.96366	0.0109867	SmallTrans
PA14_73140	-	FAPOL	-2.61165	0.0061697	NA
PA14_73170	glmS	CIM	-0.269695	0.0397988	NA
PA14_73220	glmU	CellEnv	-0.518278	0.00599159	NA
PA14_73330	parB	CellDiv	-1.56905	0.00339619	NA
PA14_73350	soj	CellDiv	-1.69394	0.00644943	NA
PA14_73360	gidB	CellDiv	-2.47424	0.0124682	NA
PA14_73410	yidC	Membrane	0.297732	0.0213855	NA
